# Supplementary material for: A new species of Microcharon from marine interstitial waters, Shizuoka, Japan (Isopoda, Lepidocharontidae)
Source: Zookeys. 2017 Jun 14;(680):13–31. doi: 10.3897/zookeys.680.12048 (PMC5523378; doi:10.3897/zookeys.680.12048)
Supplement: XML Treatment for Microcharon [file zookeys.680.12048-treatment1.xml]

<!DOCTYPE tp:taxon-treatment
  PUBLIC "-//TaxonX//DTD Taxonomic Treatment Publishing DTD v0 20100105//EN" "tax-treatment-NSO.dtd">
<tp:taxon-treatment xmlns:tp="http://www.plazi.org/taxpub"><tp:treatment-meta><kwd-group><label>Taxon classification</label><kwd><named-content xmlns:xlink="http://www.w3.org/1999/xlink" content-type="kingdom">Animalia</named-content></kwd><kwd><named-content xmlns:xlink="http://www.w3.org/1999/xlink" content-type="order">Isopoda</named-content></kwd><kwd><named-content xmlns:xlink="http://www.w3.org/1999/xlink" content-type="family">Lepidocharontidae</named-content></kwd></kwd-group><mixed-citation publication-type="journal"><person-group><name><surname>Kim</surname><given-names>Jeongho</given-names></name><name><surname>Lee</surname><given-names>Wonchoel</given-names></name><name><surname>Karanovic</surname><given-names>Ivana</given-names></name></person-group><article-title>A new species of <italic><tp:taxon-name><tp:taxon-name-part taxon-name-part-type="genus" reg="Microcharon">Microcharon</tp:taxon-name-part></tp:taxon-name></italic> from marine interstitial waters, Shizuoka, Japan (<tp:taxon-name><tp:taxon-name-part taxon-name-part-type="order">Isopoda</tp:taxon-name-part></tp:taxon-name>, <tp:taxon-name><tp:taxon-name-part taxon-name-part-type="family">Lepidocharontidae</tp:taxon-name-part></tp:taxon-name>)</article-title><source>Zookeys</source><day>14</day><month>6</month><year>2017</year><volume>2017</volume><issue>680</issue><fpage>13</fpage><lpage>31</lpage><pub-id pub-id-type="doi">10.3897/zookeys.680.12048</pub-id></mixed-citation></tp:treatment-meta><tp:nomenclature><label>Genus</label><tp:taxon-name>
                <tp:taxon-name-part taxon-name-part-type="genus" reg="Microcharon">Microcharon</tp:taxon-name-part>
              </tp:taxon-name><tp:taxon-authority>Karaman, 1934</tp:taxon-authority></tp:nomenclature><tp:treatment-sec sec-type="type species" id="SECID0E2JAC"><title>Type species.</title><p>
                <italic><tp:taxon-name><tp:taxon-name-part taxon-name-part-type="genus" reg="Microcharon">Microcharon</tp:taxon-name-part> <tp:taxon-name-part taxon-name-part-type="species" reg="stygius">stygius</tp:taxon-name-part></tp:taxon-name></italic> (Karaman, 1933)</p></tp:treatment-sec><tp:treatment-sec sec-type="Genus diagnosis" id="SECID0EMKAC"><title>Genus diagnosis</title><p>
                <bold>(modified from <xref ref-type="bibr" rid="B8">Galassi et al. 2016</xref>).</bold> Body cylindrical; rostrum weakly developed or absent; antennula 5 or 6 articles; antennal flagellum longer than podomere, pereonites rectangular in dorsal view, with subparallel lateral margins; free pleonite as wide as preonite 7; pereopodal coxal plate hardly discernible, incorporated to sternite body wall; distolateral lobe of male pleopod 1 with folded hyaline lamella running parallel to lateral margin; female operculum as long as pleotelson, with two or four apical setae; well-developed uropods with slender endopod and exopod.</p></tp:treatment-sec><ref-list><ref id="B8"><mixed-citation xmlns:xlink="http://www.w3.org/1999/xlink" xlink:type="simple">
          <person-group><name name-style="western"><surname>Galassi</surname><given-names>DMP</given-names></name><name name-style="western"><surname>Bruce</surname><given-names>NL</given-names></name><name name-style="western"><surname>Fiasca</surname><given-names>B</given-names></name><name name-style="western"><surname>Dole-Oliver</surname><given-names>MJ</given-names></name></person-group> (<year>2016</year>) <article-title>A new family <tp:taxon-name><tp:taxon-name-part taxon-name-part-type="family">Lepidocharontidae</tp:taxon-name-part></tp:taxon-name> with description of <italic><tp:taxon-name><tp:taxon-name-part taxon-name-part-type="genus">Lepidocharon</tp:taxon-name-part></tp:taxon-name></italic> gen. n., from the Great Barrier Reef, Australia, and redefinition of the <tp:taxon-name><tp:taxon-name-part taxon-name-part-type="family">Microparasellidae</tp:taxon-name-part></tp:taxon-name> (<tp:taxon-name><tp:taxon-name-part taxon-name-part-type="order">Isopoda</tp:taxon-name-part></tp:taxon-name>, <tp:taxon-name><tp:taxon-name-part taxon-name-part-type="suborder">Asellota</tp:taxon-name-part></tp:taxon-name>).</article-title> <source>Zookeys</source> <volume>594</volume>: <fpage>11</fpage>–<lpage>50</lpage>. <ext-link xlink:type="simple" ext-link-type="doi" xlink:href="10.3897/zookeys.504.8049">https://doi.org/10.3897/zookeys.504.8049</ext-link></mixed-citation></ref></ref-list></tp:taxon-treatment>
