# Supplementary material for: A new species of Microcharon from marine interstitial waters, Shizuoka, Japan (Isopoda, Lepidocharontidae)
Source: Zookeys. 2017 Jun 14;(680):13–31. doi: 10.3897/zookeys.680.12048 (PMC5523378; doi:10.3897/zookeys.680.12048)
Supplement: XML Treatment for Microcharon tanakai [file zookeys.680.12048-treatment2.xml]

<!DOCTYPE tp:taxon-treatment
  PUBLIC "-//TaxonX//DTD Taxonomic Treatment Publishing DTD v0 20100105//EN" "tax-treatment-NSO.dtd">
<tp:taxon-treatment xmlns:tp="http://www.plazi.org/taxpub"><tp:treatment-meta><kwd-group><label>Taxon classification</label><kwd><named-content xmlns:xlink="http://www.w3.org/1999/xlink" content-type="kingdom">Animalia</named-content></kwd><kwd><named-content xmlns:xlink="http://www.w3.org/1999/xlink" content-type="order">Isopoda</named-content></kwd><kwd><named-content xmlns:xlink="http://www.w3.org/1999/xlink" content-type="family">Lepidocharontidae</named-content></kwd></kwd-group><mixed-citation publication-type="journal"><person-group><name><surname>Kim</surname><given-names>Jeongho</given-names></name><name><surname>Lee</surname><given-names>Wonchoel</given-names></name><name><surname>Karanovic</surname><given-names>Ivana</given-names></name></person-group><article-title>A new species of <italic><tp:taxon-name><tp:taxon-name-part taxon-name-part-type="genus" reg="Microcharon">Microcharon</tp:taxon-name-part></tp:taxon-name></italic> from marine interstitial waters, Shizuoka, Japan (<tp:taxon-name><tp:taxon-name-part taxon-name-part-type="order">Isopoda</tp:taxon-name-part></tp:taxon-name>, <tp:taxon-name><tp:taxon-name-part taxon-name-part-type="family">Lepidocharontidae</tp:taxon-name-part></tp:taxon-name>)</article-title><source>Zookeys</source><day>14</day><month>6</month><year>2017</year><volume>2017</volume><issue>680</issue><fpage>13</fpage><lpage>31</lpage><pub-id pub-id-type="doi">10.3897/zookeys.680.12048</pub-id></mixed-citation></tp:treatment-meta><tp:nomenclature><tp:taxon-name>
                <tp:taxon-name-part taxon-name-part-type="genus" reg="Microcharon">Microcharon</tp:taxon-name-part>
                <tp:taxon-name-part taxon-name-part-type="species" reg="tanakai">tanakai</tp:taxon-name-part>
                <object-id xmlns:xlink="http://www.w3.org/1999/xlink" content-type="zoobank" xlink:type="simple">http://zoobank.org/638F2AF3-DF77-4293-8077-8E3ECC810F82</object-id>
              </tp:taxon-name><tp:taxon-status xmlns:xlink="http://www.w3.org/1999/xlink" xlink:type="simple">sp. n.</tp:taxon-status><xref ref-type="fig" rid="F2">Figures 2</xref><xref ref-type="fig" rid="F3">, 3</xref><xref ref-type="fig" rid="F4">, 4</xref><xref ref-type="fig" rid="F5">, 5</xref><xref ref-type="fig" rid="F6">, 6</xref><xref ref-type="fig" rid="F7">, 7</xref><xref ref-type="fig" rid="F8">, 8</xref><xref ref-type="fig" rid="F9">, 9</xref><xref ref-type="fig" rid="F10">, 10</xref></tp:nomenclature><tp:treatment-sec sec-type="type locality" id="SECID0EFNAC"><title>Type locality.</title><p>Interstitial water of coarse sand, Miho-Uchihama beach, Shizuoka city, Shizuoka Prefecture, Japan, <named-content xmlns:xlink="http://www.w3.org/1999/xlink" content-type="dwc:verbatimCoordinates" xlink:type="simple"><named-content content-type="geo-json" specific-use="{&#34;type&#34;:&#34;Point&#34;,&#34;coordinates&#34;:[138.869722,35.039722]}" id="NCID0EONAC" xlink:type="simple">35°01'83"N, 138°51'71"E</named-content></named-content> (Fig. <xref ref-type="fig" rid="F1">1</xref>).</p></tp:treatment-sec><tp:treatment-sec sec-type="material" id="SECID0EXNAC"><title>Material examined.</title><p>Holotype: adult female, (NIBRIV0000787789) completely dissected and mounted in lactophenol on four slides; paratype 1 female (NIBRIV0000787790) dissected on three slides, paratype 2 female (NIBRIV0000787791) dissected on one slide; adult male pleotelson dissected on three slides; 2 females and 1 male used for SEM.</p></tp:treatment-sec><tp:treatment-sec sec-type="diagnosis" id="SECID0E3NAC"><title>Diagnosis.</title><p>Antennular article 6 smallest, with one aesthetasc, one penicillate, three simple setae distally; article 1 of mandibular palp with one distal simple seta; <!--PageBreak--><!--PageBreak-->lateral lobe of maxillula with eleven robust setae; distal apex of male pleopod 1 convex, round, with three apical, four subapical setae; protopod of male pleopod 2.9 times longer than wide; protopod of uropod 3.1 times longer than wide, with fifteen setae.</p></tp:treatment-sec><tp:treatment-sec sec-type="description" id="SECID0EFOAC"><title>Description of the female holotype.</title><p>
                <italic>Body</italic> (Fig. <xref ref-type="fig" rid="F2">2A</xref>): elongate, slender in whole appearance, total length, 1.95 mm, measured from anteromedial point of cephalon to posteromedial point of pleotelson, body approximately 8.5 times longer than wide, maximum body width in pereonite 3, 0.92 times of maximum width of pleotelson; color of preserved specimens transparent, whole surface of body with many ornamentation looking like lines.</p><fig id="F2" position="float" orientation="portrait"><label>Figure 2.</label><caption><p>
                    <italic><tp:taxon-name><tp:taxon-name-part taxon-name-part-type="genus" reg="Microcharon">Microcharon</tp:taxon-name-part> <tp:taxon-name-part taxon-name-part-type="species" reg="tanakai">tanakai</tp:taxon-name-part></tp:taxon-name></italic> sp. n., holotype, female. <bold>A</bold> habitus, dorsal <bold>B</bold> cephalon, dorsal <bold>C</bold> pereonite 1, dorsal <bold>D</bold> pleotelson, dorsal <bold>E</bold> antennula, dorsal. Scale bars 100 µm.</p></caption><graphic xmlns:xlink="http://www.w3.org/1999/xlink" xlink:href="zookeys-680-013-g002.jpg" position="float" orientation="portrait" xlink:type="simple" id="oo_140300.jpg"/></fig><p>
                <italic>Cephalon</italic> (Fig. <xref ref-type="fig" rid="F2">2B</xref>): 1.12 times longer than wide and 0.12 times of whole body; anterior margin with weak rostrum; lateral margins straight, with four pairs of simple setae, three pairs of simple setae along dorsomedial surface.</p><p>
                <italic>Pereon</italic> (Fig. <xref ref-type="fig" rid="F2">2A, C</xref>): 0.68 times of whole body length, medial margin of tergite convex, pereonites with lateral margin, straight, pereonite 1, 0.62 times longer than wide, four simple setae along lateral margin, two setae on dorsal surface; pereonite 2, 1.12 times longer than wide, with four pairs of setae along lateral margin, two setae on anteromedial edge; pereonite 3, 1.06 times longer than wide, with four pairs of setae along lateral margin, two pairs of setae along dorsal surface; pereonite 4, 1.02 times longer than wide, with nine setae on both lateral and dorsal surface; pereonite 5, 0.99 times longer than wide, with six setae on both lateral and dorsal margin; pereonite 6, 1.13 times longer than wide, with eight simple setae on dorsal margin; pereonite 7, 1.02 times longer than wide, with two setae on both anterolateral corner and three pairs of setae along dorsal surface.</p><p>
                <italic>Pleonite 1</italic> (Fig. <xref ref-type="fig" rid="F2">2A</xref>): as wide as pereonite 7, 0.38 times longer than wide, with two simple setae on dorsomedial margin.</p><p>
                <italic>Pleotelson</italic> (Fig. <xref ref-type="fig" rid="F2">2D</xref>): 1.33 times longer than wide, wider than preceding pereonites, with several setae, becoming slightly narrow from basal part to distal end, weak cleft on middle of posterior rim.</p><p>
                <italic>Antennula</italic> (Fig. <xref ref-type="fig" rid="F2">2E</xref>): 6 articles; article 1 robust, 1.5 times longer than wide, with three setae: two distomedial simple, one penicillate short setae distolaterally; article 2, smaller than 1, distoventral projection, 1.8 times longer than wide, with two simple, three penicillate setae, one of them elongate, stout, reaching distal tip of antennula; article 3, naked, 1.5 times longer than wide; article 4 with one proximolateral simple seta, two penicillate setae distolaterally; article 5, 1.2 times longer than wide with one simple seta, one aesthetasc distomedially; article 6, smallest 0.6 times of article 5, with one aesthetasc, one penicillate, three simple setae on distal end.</p><p>
                <italic>Antenna</italic> (Fig. <xref ref-type="fig" rid="F3">3A, B</xref>): six podomeres, twelve flagellar articles; article 1 globular in dorsal view, with one lateral simple seta; article 2 semicircular, naked; article 3, 1.8 times longer than wide, with one distomedial simple seta, scale thick, robust, with two simple setae laterally (Fig. <xref ref-type="fig" rid="F8">8A</xref>); article 4, as long as wide, with two simple setae distolaterally; article 5, 3.02 times longer than wide, with three distoventral simple setae, one simple, one penicillate setae distodorsally; article 6, longest, 5.3 times longer than wide, with two simple, five penicillate setae on lateral margin, seven simple setae on <!--PageBreak--><!--PageBreak-->distal margin; flagellar articles from 2 to 8 subequal in length, armature of each articles as follows: article 1 with two simple setae distally, article 2 with four simple setae distally, article 3 with three simple setae distally, article 4 with three simple setae distally, article 5 with four simple setae distally, article 6 with six simple setae distally, article 7 with three simple setae distally, article 8 with four simple setae distally, article 9 with four simple setae distally, article 10 with four simple setae distally, article 11 with three simple setae distally, article 12 with four simple setae distally</p><fig id="F3" position="float" orientation="portrait"><label>Figure 3.</label><caption><p>
                    <italic><tp:taxon-name><tp:taxon-name-part taxon-name-part-type="genus" reg="Microcharon">Microcharon</tp:taxon-name-part> <tp:taxon-name-part taxon-name-part-type="species" reg="tanakai">tanakai</tp:taxon-name-part></tp:taxon-name></italic> sp. n., holotype, female. <bold>A</bold> antennal articles 4-6 with flagellum, dorsal <bold>B</bold> antennal articles 1-3, dorsal <bold>C</bold> maxilliped dorsal <bold>D</bold> paragnaths dorsal <bold>E</bold> left mandible, dorsal <bold>F</bold> right mandible, dorsal <bold>G</bold> mandibular palp, ventral. <bold>A–B</bold> scale bars 100µm, <bold>C–G</bold> scale bars 50 µm.</p></caption><graphic xmlns:xlink="http://www.w3.org/1999/xlink" xlink:href="zookeys-680-013-g003.jpg" position="float" orientation="portrait" xlink:type="simple" id="oo_140301.jpg"/></fig><p>
                <italic>Mandible</italic> (Figs <xref ref-type="fig" rid="F3">3E–G</xref>, <xref ref-type="fig" rid="F8">8B</xref>): body robust, curved inwardly; <italic>pars incisiva</italic> of both mandibles with four cusps; right mandible (Fig. <xref ref-type="fig" rid="F3">3F</xref>), <italic>lacinia mobilis</italic>, with five cusps, tapering proximally three pinnate, three simple setae located below <italic>lacinia mobilis</italic>; <italic>pars molaris</italic> of both mandibles with one simple, one pinnate distal setae, slightly longer than <italic>pars molaris</italic>, almost same length as seta on palp; left mandible (Fig. <xref ref-type="fig" rid="F3">3E</xref>), <italic>pars incisiva</italic> with four cusps, <italic>lacinia mobilis</italic> missing, with three pinnate and one naked robust setae located below <italic>pars incisiva</italic>; palp (Fig. <xref ref-type="fig" rid="F3">3G</xref>) with three articles, inserted on cuticular projection; article 1 with one simple seta distally (Fig. <xref ref-type="fig" rid="F8">8B</xref>), article 2 longest, with two pinnate and several hair-like setae on distal margin, article 3 curved outwardly, with five pinnate and with several hair-like setae on lateral margin.</p><p>
                <italic><tp:taxon-name><tp:taxon-name-part taxon-name-part-type="genus" reg="Paragnaths">Paragnaths</tp:taxon-name-part></tp:taxon-name></italic> (Fig. <xref ref-type="fig" rid="F3">3D</xref>): deeply incised, with two lobes, each distal part of lobes covered with numerous setae.</p><p>
                <italic>Maxillula</italic> (Fig. <xref ref-type="fig" rid="F4">4D</xref>): lateral lobe with eleven strong robust setae on distal edge, some denticulate, some setulose, two spinular rows along outer margin; mesial lobe nearly half as long and wide as outer endite, with three short simple and several hair-like setae on distal end.</p><fig id="F4" position="float" orientation="portrait"><label>Figure 4.</label><caption><p>
                    <italic><tp:taxon-name><tp:taxon-name-part taxon-name-part-type="genus" reg="Microcharon">Microcharon</tp:taxon-name-part> <tp:taxon-name-part taxon-name-part-type="species" reg="tanakai">tanakai</tp:taxon-name-part></tp:taxon-name></italic> sp. n., holotype, female. <bold>A</bold> pereopod 1, lateral <bold>B</bold> pereopod 2, lateral <bold>C</bold> Maxilla, ventral <bold>D</bold> Maxillula, ventral. Scale bars 50µm.</p></caption><graphic xmlns:xlink="http://www.w3.org/1999/xlink" xlink:href="zookeys-680-013-g004.jpg" position="float" orientation="portrait" xlink:type="simple" id="oo_140302.jpg"/></fig><p>
                <italic>Maxilla</italic> (Fig. <xref ref-type="fig" rid="F4">4C</xref>): lateral rami slightly shorter than median one, with four pectinate setae on distal end respectively; mesial ramus coalescent with basis, much thicker than others with eight strong setae distally and one of them pectinate.</p><p>
                <italic>Maxilliped</italic> (Fig. <xref ref-type="fig" rid="F3">3C</xref>): epipodite wide, apically pointed, distal tip reaching distal part of first palp article; basis 2.1 times longer than wide; palp with 5 articles; article 1, 0.5 times longer than wide, with two simple setae on both distal corners; article 2, 1.7 times longer than article 1, with two simple setae on distomedial corner; article 3 tapering distally, with three simple setae along medial margin, one seta on distolateral corner; article 4 curved inwardly, with four simple setae distally; article 5 with five simple setae, 2 claws distally; endite 2.4 times longer than wide, with five apical pinnate setae, numerous spinules on distomedial corner.</p><p>
                <italic>Pereopods</italic> 1–4 (Figs <xref ref-type="fig" rid="F4">4A, B</xref>, <xref ref-type="fig" rid="F5">5A, B</xref>): inserted on pereon anterolaterally (Fig. <xref ref-type="fig" rid="F8">8C</xref>); coxal plate minute, hardly discernible (Fig. <xref ref-type="fig" rid="F8">8D</xref>); anteromedial margin of basis protruded, with one small seta on distal corner, pereopod 1 and 4 with two penicillate, one simple setae (vs pereopod 2, with one penicillate, one simple setae; pereopod 3 with one penicillate, two simple setae); ischium, pereopod 1 and 2 with two simple setae on both anteroposterior margin (vs pereopod 3 with two simple, one penicillate setae; pereopod 4 with three simple setae); merus, shortest article, broaden distally, distinctly shorter than ischium, pereopod 2-4 with four simple setae on both side of distal corner (vs pereopod 1 with five simple setae); carpus, longer than ischium, pereopods <!--PageBreak--><!--PageBreak--><!--PageBreak--><!--PageBreak--><!--PageBreak-->2-4 with one bifid, two simple, one penicillate setae (Fig. <xref ref-type="fig" rid="F8">8E, F</xref>), (vs pereopod 1 with two simple setae); propodus, slightly shorter than carpus, pereopod 1 with four simple setae (vs pereopod 2 with two bifid, two simple, one penicillate setae; pereopod 3 with two bifid, three simple, one penicillate setae; pereopod 4 with one bifid, four simple setae); pereopod 4 with distal sclerite covering proximal part of dactylus, dactylus with <!--PageBreak-->two claws (Fig. <xref ref-type="fig" rid="F8">8E</xref>), two pairs of setae on both dorsal and ventral margin (vs pereopod 1 with three simple, two simple setae on both dorsoventral margin respectively).</p><fig id="F5" position="float" orientation="portrait"><label>Figure 5.</label><caption><p>
                    <italic><tp:taxon-name><tp:taxon-name-part taxon-name-part-type="genus" reg="Microcharon">Microcharon</tp:taxon-name-part> <tp:taxon-name-part taxon-name-part-type="species" reg="tanakai">tanakai</tp:taxon-name-part></tp:taxon-name></italic> sp. n., holotype, female. <bold>A</bold> pereopod 3, lateral <bold>B</bold> pereopod 4, lateral <bold>C</bold> pereopod 5, lateral. Scale bars 50µm.</p></caption><graphic xmlns:xlink="http://www.w3.org/1999/xlink" xlink:href="zookeys-680-013-g005.jpg" position="float" orientation="portrait" xlink:type="simple" id="oo_140303.jpg"/></fig><p>
                <italic>Pereopods</italic> 5–7 (Figs <xref ref-type="fig" rid="F5">5C</xref>, <xref ref-type="fig" rid="F6">6A, B</xref>): inserted on pereon posterolaterally, subequal in whole appearance with preceding ones, with small differences in chaetotaxy; coxal plate minute, hardly discernable; basis, with one small seta on distal corner, pereopod 5 with one simple, one penicillate, setae on anteromedial margin (vs pereopod 7 with two simple, one penicillate setae); ischium, with two simple setae on both anteroposterior <!--PageBreak-->margin; merus, with four simple setae on both side of distal corner; carpus, with one bifid, two simple, one penicillate setae (vs pereopod 7 with one bifid, one simple, one penicillate setae); propodus, pereopod 5 with two bifid, two simple, one penicillate setae (vs pereopod 6 with two bifid, thre simple, one penicillate setae; pereopod 7 with two bifid, two simple setae), with sclerite on distal margin, covering proximal part of dactylus (Fig. <xref ref-type="fig" rid="F8">8F</xref>); dactylus with two claws, two pairs of setae on both dorsal, ventral margins.</p><fig id="F6" position="float" orientation="portrait"><label>Figure 6.</label><caption><p>
                    <italic><tp:taxon-name><tp:taxon-name-part taxon-name-part-type="genus" reg="Microcharon">Microcharon</tp:taxon-name-part> <tp:taxon-name-part taxon-name-part-type="species" reg="tanakai">tanakai</tp:taxon-name-part></tp:taxon-name></italic> sp. n., holotype, female. <bold>A</bold> pereopod 6, lateral <bold>B</bold> pereopod 7, lateral <bold>C</bold> operculum, dorsal. Scale bars 50µm.</p></caption><graphic xmlns:xlink="http://www.w3.org/1999/xlink" xlink:href="zookeys-680-013-g006.jpg" position="float" orientation="portrait" xlink:type="simple" id="oo_140304.jpg"/></fig><p>
                <italic>Female operculum</italic> (Fig. <xref ref-type="fig" rid="F6">6C</xref>): 1.2 times longer than wide, with no ornamentation on dorsal surface, with four setae on distal margin.</p><p>
                <italic>Uropods</italic> (Fig. <xref ref-type="fig" rid="F7">7E</xref>): protopod robust, slightly longer than pleotelson, length 3.1 times longer than wide, with thirteen simple and two robust setae proximomedially; endopod 0.5 times longer than protopod, 1.7 times longer than exopod, with nine simple and four penicillate setae; exopod 0.6 times longer than endopod, with four simple setae distally.</p><fig id="F7" position="float" orientation="portrait"><label>Figure 7.</label><caption><p>
                    <italic><tp:taxon-name><tp:taxon-name-part taxon-name-part-type="genus" reg="Microcharon">Microcharon</tp:taxon-name-part> <tp:taxon-name-part taxon-name-part-type="species" reg="tanakai">tanakai</tp:taxon-name-part></tp:taxon-name></italic> sp. n., male. <bold>A</bold> pleopod 1, dorsal <bold>B</bold> pleopod 2, dorsal <bold>C</bold> pleopod 3, dorsal <bold>D</bold> pleopod 4, dorsal <bold>E</bold> female right uropod, dorsal. Scale bars 50µm.</p></caption><graphic xmlns:xlink="http://www.w3.org/1999/xlink" xlink:href="zookeys-680-013-g007.jpg" position="float" orientation="portrait" xlink:type="simple" id="oo_140305.jpg"/></fig><fig id="F8" position="float" orientation="portrait"><label>Figure 8.</label><caption><p>Scanning electron microscope images of <italic><tp:taxon-name><tp:taxon-name-part taxon-name-part-type="genus" reg="Microcharon">Microcharon</tp:taxon-name-part> <tp:taxon-name-part taxon-name-part-type="species" reg="tanakai">tanakai</tp:taxon-name-part></tp:taxon-name></italic> sp. n., <bold>A</bold> female antennal scale, lateral, <bold>B</bold> female mandibular palp, lateral <bold>C</bold> female pereopod 1-3, lateral, <bold>D</bold> female coxal plate of perepod 2, ventral <bold>E</bold> female bifurcate seta of pereopod 4, lateral, <bold>F</bold> female articular plate of pereopod 5, lateral. Scale bar unit µm.</p></caption><graphic xmlns:xlink="http://www.w3.org/1999/xlink" xlink:href="zookeys-680-013-g008.jpg" position="float" orientation="portrait" xlink:type="simple" id="oo_140306.jpg"/></fig></tp:treatment-sec><tp:treatment-sec sec-type="description" id="SECID0EOMAE"><title>Description of male.</title><p>
                <italic>Penial papillae</italic> (Fig. <xref ref-type="fig" rid="F9">9G, H</xref>): located at posteromedial margin of pereonite 7 in ventral view, coalescent, proximal margin round, tapering distally, but distal margin straight, with proximomedial opening channel.</p><p>
                <italic>Pleopod 1</italic> (Figs <xref ref-type="fig" rid="F7">7A</xref>, <xref ref-type="fig" rid="F9">9I–L</xref>, <xref ref-type="fig" rid="F10">10M</xref>): elongate, total length almost reaching posterior margin of pleotelson, composed of two coalescent halves, proximal part enlarged, gradually tapering at its distal part, approximately 1.9 times longer than maximum <!--PageBreak-->wide (measured at widest section of proximal part); separated in half by medial sperm tube running from triangular opening on proximal part of medial groove, distolateral edge of hyaline lamella straight, without ornamentations; parallel to lateral margin of pleopod, in lateral view distal end of lobes convex, rounded at distal apex, each with three simple setae distally, four subapical setae on ventral margin.</p><fig id="F9" position="float" orientation="portrait"><label>Figure 9.</label><caption><p>Scanning electron microscope images of <italic><tp:taxon-name><tp:taxon-name-part taxon-name-part-type="genus" reg="Microcharon">Microcharon</tp:taxon-name-part> <tp:taxon-name-part taxon-name-part-type="species" reg="tanakai">tanakai</tp:taxon-name-part></tp:taxon-name></italic> sp. n., <bold>G</bold> pereonite 7 and free pleonite, ventral, paratype male <bold>H</bold> penial papillae, ventral, <bold>I</bold> pleopod 1, dorsal, <bold>J</bold> distal part of male pleopod 1, dorsal <bold>K</bold> proximal part of male pleopod 1, dorsal <bold>L</bold> distolateral view of male pleopod 1. Scale bar unit µm.</p></caption><graphic xmlns:xlink="http://www.w3.org/1999/xlink" xlink:href="zookeys-680-013-g009.jpg" position="float" orientation="portrait" xlink:type="simple" id="oo_140307.jpg"/></fig><p>
                <italic>Pleopod 2</italic> (Figs <xref ref-type="fig" rid="F7">7B</xref>, <xref ref-type="fig" rid="F10">10N</xref>): protopod elongate, robust, 2.9 times longer than wide; appendix masculina, curved, tapering distally, tip nearly reaching to protopod apex, with no armature; exopod rounded apically, broad.</p><p>
                <italic>Pleopod 3</italic> (Figs <xref ref-type="fig" rid="F7">7C</xref>, <xref ref-type="fig" rid="F10">10O, P</xref>): no sexual dimorphism, endopod two-articulated, second article suboval, with ornamentation like turtle shell shape, and with one apical, one mesial, one lateral plumose setae; exopod two-articulated, clearly longer than endopod, reaching far beyond tip of endopod, with one simple seta distally.</p><p>
                <italic>Pleopod 4</italic> (Fig. <xref ref-type="fig" rid="F7">7D</xref>): rudimentary, uniramous, no ornamentation, distal margin rounded.</p></tp:treatment-sec><tp:treatment-sec sec-type="etymology" id="SECID0EQPAE"><title>Etymology.</title><p>The species is named in honor of the collector, Dr. Hayato Tanaka, to express our appreciation for his support in this study.</p><fig id="F10" position="float" orientation="portrait"><label>Figure 10.</label><caption><p>Scanning electron microscope images of <italic><tp:taxon-name><tp:taxon-name-part taxon-name-part-type="genus" reg="Microcharon">Microcharon</tp:taxon-name-part> <tp:taxon-name-part taxon-name-part-type="species" reg="tanakai">tanakai</tp:taxon-name-part></tp:taxon-name></italic> sp. n., <bold>M</bold> lateral view of male pleopod 1 <bold>N</bold> protopod of male pleopod 2, ventral <bold>O</bold> pleopod 3, dorsal, female <bold>J</bold> distal tip of pleopod 3 exopod. Scale bar unit µm.</p></caption><graphic xmlns:xlink="http://www.w3.org/1999/xlink" xlink:href="zookeys-680-013-g010.jpg" position="float" orientation="portrait" xlink:type="simple" id="oo_140308.jpg"/></fig></tp:treatment-sec><tp:treatment-sec><!--Section generated to contain objects referenced in tp:taxon-treatment.--><fig id="F1" position="float" orientation="portrait"><label>Figure 1.</label><caption><p>Sampling site. The arrow indicating the type locality of <italic><tp:taxon-name><tp:taxon-name-part taxon-name-part-type="genus" reg="Microcharon">Microcharon</tp:taxon-name-part> <tp:taxon-name-part taxon-name-part-type="species" reg="tanakai">tanakai</tp:taxon-name-part></tp:taxon-name></italic> sp. n. (Miho-Uchihama beach, Shizuoka, Japan).</p></caption><graphic xmlns:xlink="http://www.w3.org/1999/xlink" xlink:href="zookeys-680-013-g001.jpg" position="float" orientation="portrait" xlink:type="simple" id="oo_140299.jpg"/></fig></tp:treatment-sec></tp:taxon-treatment>
